# Supplementary material for: Sex-Specific Associations between Particulate Matter Exposure and Gene Expression in Independent Discovery and Validation Cohorts of Middle-Aged Men and Women
Source: Environ Health Perspect. 2016 Oct 14;125(4):660–9. doi: 10.1289/EHP370 (PMC5381989; doi:10.1289/EHP370)
Supplement: (59 KB) ZIP [file EHP370.s002.acco.zip]

Archive with 2 entries (2 files):
- Supplemental Code and Data ZIP File Index.txt
- Excel File Tables S1-S4.xlsx
