# Supplementary material for: Sex-Specific Associations between Particulate Matter Exposure and Gene Expression in Independent Discovery and Validation Cohorts of Middle-Aged Men and Women
Source: Environ Health Perspect. 2016 Oct 14;125(4):660–9. doi: 10.1289/EHP370 (PMC5381989; doi:10.1289/EHP370)
Supplement: (59 KB) ZIP [file EHP370.s002.acco.zip › Supplemental Code and Data ZIP File Index.txt]

Supplemental Code and Data ZIP File Index

Excel File Tables S1-S4 
Excel File Table S1. The top 50 genes associated with a 5-micrograms/m3 increase in PM10 in men, and p-values, q-values, and fold changes (with 95% CI) for each gene.
Excel File Table S2. The top 50 genes associated with a 5- micrograms/m3 increase in PM2.5 in men, and p-values, q-values, and fold changes (with 95% CI) for each gene.
Excel File Table S3. The top 50 genes associated with a 5- micrograms/m3 increase in PM10 in women, and p-values, q-values, and fold changes (with 95% CI) for each gene.
Excel File Table S4. The top 50 genes associated with a 5- micrograms/m3 increase in PM2.5 in women, and p-values, q-values, and fold changes (with 95% CI) for each gene.

Environ Health Perspect 
DOI: 10.1289/EHP370
