# Supplementary material for: Sex-Specific Associations between Particulate Matter Exposure and Gene Expression in Independent Discovery and Validation Cohorts of Middle-Aged Men and Women
Source: Environ Health Perspect. 2016 Oct 14;125(4):660–9. doi: 10.1289/EHP370 (PMC5381989; doi:10.1289/EHP370)
Supplement: (59 KB) ZIP [file EHP370.s002.acco.zip › Excel File Tables S1-S4.xlsx]

## Sheet: Excel File Table S1
Excel File Table S1. The top 50 genes associated with a 5-μg/m3 increase in PM10 in men, and p-values, q-values, and fold changes (with 95% CI) for each gene.
Number	entrez_geneID_Agilent	GeneSymbol	genename_agilent	p-value	q-value	FC (95% CI)
1	55017	EAPP	chromosome 14 open reading frame 119	0.000546169	0.999871	1.15 (1.07 ,1.24)
2	10671	DCTN6	dynactin 6	0.00105436	0.999871	1.23 (1.10 ,1.38)
3	25822	DNAJB5	DnaJ (Hsp40) homolog, subfamily B, member 5	0.00143804	0.999871	1.36 (1.14 ,1.63)
4	64843	ISL2	ISL2 transcription factor, LIM/homeodomain, (islet-2)	0.00408847	0.999871	1.55 (1.17 ,2.06)
5	84632	KIAA1914	KIAA1914	0.00548695	0.999871	1.23 (1.07 ,1.42)
6	3069	HDLBP	high density lipoprotein binding protein (vigilin)	0.00653911	0.999871	1.14 (1.04 ,1.24)
7	10331	B3GNT3	UDP-GlcNAc:betaGal beta-1,3-N-acetylglucosaminyltransferase 3	0.00669268	0.999871	1.19 (1.06 ,1.34)
8	84913	ATOH8	atonal homolog 8 (Drosophila)	0.00767672	0.999871	1.55 (1.14 ,2.10)
9	124801	LSM12	LSM12 homolog (S. cerevisiae)	0.0081279	0.999871	0.86 (0.77 ,0.95)
10	7741	ZNF187	zinc finger protein 187	0.00856153	0.999871	1.16 (1.04 ,1.28)
11	9938	ARHGAP25	Rho GTPase activating protein 25	0.00923339	0.999871	1.11 (1.03 ,1.20)
12	56617	SERF1B	small EDRK-rich factor 1B (centromeric)	0.00988983	0.999871	0.83 (0.72 ,0.95)
13	301	ANXA1	annexin A1	0.0107088	0.999871	1.19 (1.05 ,1.36)
14	8277	TKTL1	transketolase-like 1	0.0107675	0.999871	1.36 (1.09 ,1.71)
15	79948	PRG2	Eosinophil major basic protein	0.0114572	0.999871	1.29 (1.07 ,1.56)
16	5187	PER1	period homolog 1 (Drosophila)	0.011945	0.999871	1.19 (1.05 ,1.36)
17	2981	GUCA2B	guanylate cyclase activator 2B (uroguanylin)	0.0120903	0.999871	1.38 (1.09 ,1.75)
18	6768	ST14	suppression of tumorigenicity 14 (colon carcinoma)	0.0126745	0.999871	1.20 (1.05 ,1.37)
19	55573	CDV3	CDV3 homolog (mouse)	0.0128043	0.999871	0.84 (0.73 ,0.96)
20	150737	TTC30B	tetratricopeptide repeat domain 30B	0.0143932	0.999871	1.20 (1.04 ,1.37)
21	51411	BIN2	bridging integrator 2	0.0143945	0.999871	1.18 (1.04, 1.34)
22	1181	CLCN2	chloride channel 2	0.015447	0.999871	1.32 (1.07, 1.65)
23	2289	FKBP5	FK506 binding protein 5	0.0159672	0.999871	1.22 (1.05, 1.42)
24	84552	PARD6G	par-6 partitioning defective 6 homolog gamma (C. elegans)	0.0174198	0.999871	1.37 (1.07, 1.75)
25	7123	CLEC3B	C-type lectin domain family 3, member B	0.0174284	0.999871	0.81 (0.68, 0.96)
26	126375	ZNF792	zinc finger protein 792	0.018065	0.999871	1.17 (1.03, 1.33)
27	113510	HEL308	DNA helicase HEL308	0.0194486	0.999871	1.25 (1.04, 1.49)
28	2222	FDFT1	farnesyl-diphosphate farnesyltransferase 1	0.0202234	0.999871	1.13 (1.02, 1.24)
29	54534	MRPL50	mitochondrial ribosomal protein L50	0.0204582	0.999871	1.21 (1.04, 1.41)
30	1	A1BG	alpha-1-B glycoprotein	0.0223961	0.999871	0.86 (0.76, 0.97)
31	1066	CES1	carboxylesterase 1 (monocyte/macrophage serine esterase 1)	0.0225028	0.999871	1.32 (1.05, 1.66)
32	5912	RAP2B	RAP2B, member of RAS oncogene family	0.0226139	0.999871	1.22 1.04, 1.44)
33	5295	PIK3R1	phosphoinositide-3-kinase, regulatory subunit 1 (p85 alpha)	0.0228089	0.999871	1.22 (1.03, 1.43)
34	2657	GDF1	growth differentiation factor 1	0.0236702	0.999871	1.22 (1.03, 1.44)
35	5881	RAC3	ras-related C3 botulinum toxin substrate 3 (rho family, small GTP binding protein Rac3)	0.0237874	0.999871	1.25 (1.04, 1.51)
36	56970	ATXN7L3	ataxin 7-like 3	0.0238429	0.999871	1.14 (1.02, 1.28)
37	1265	CNN2	calponin 2	0.0243432	0.999871	1.25 (1.04, 1.50)
38	23139	MAST2	microtubule associated serine/threonine kinase 2	0.0247496	0.999871	1.20 (1.03. 1.41)
39	515	ATP5F1	ATP synthase, H+ transporting, mitochondrial F0 complex, subunit B1	0.0256122	0.999871	1.14 (1.02, 1.28)
40	124245	NHN1	conserved nuclear protein NHN1	0.0259239	0.999871	1.23 (1.03, 1.46)
41	118433	RPL23AP7	ribosomal protein L23a pseudogene 7	0.0267828	0.999871	1.34 (1.05, 1.73)
42	54892	NCAPG2	non-SMC condensin II complex, subunit G2	0.0268748	0.999871	0.66 (0.46, 0.94)
43	80818	ZNF436	zinc finger protein 436	0.0269058	0.999871	1.14 (1.02, 1.28)
44	11313	LYPLA2	lysophospholipase II	0.0269255	0.999871	1.17 (1.02, 1.33)
45	84174	SLA2	Src-like-adaptor 2	0.0269538	0.999871	1.22 (1.03, 1.44)
46	7805	LAPTM5	lysosomal associated multispanning membrane protein 5	0.0272166	0.999871	1.17 (1.2, 1.34)
47	6734	SRPR	signal recognition particle receptor ('docking protein')	0.0274988	0.999871	1.13 (1.02, 1.26)
48	5251	PHEX	phosphate regulating endopeptidase homolog, X-linked (hypophosphatemia, vitamin D resistant rickets	0.0275434	0.999871	1.26 (1.03, 1.54)
49	10713	USP39	ubiquitin specific peptidase 39	0.0276006	0.999871	1.08 (1.01, 1.15)
50	9739	SETD1A	SET domain containing 1A	0.0277148	0.999871	1.26 (1.03, 1.53)

## Sheet: Excel File Table S2
Excel File Table S2. The top 50 genes associated with a 5-μg/m3 increase in PM2.5 in men, and p-values, q-values, and fold changes (with 95% CI) for each gene.
Number	entrez_geneID_Agilent	GeneSymbol	genename_agilent	p-value	q-value	FC (95% CI)
1	64843	ISL2	ISL2 transcription factor, LIM/homeodomain, (islet-2)	0.000255168	0.99997	2.45 (1.58 ,3.78)
2	3069	HDLBP	high density lipoprotein binding protein (vigilin)	0.000420521	0.99997	1.31 (1.14 ,1.50)
3	10331	B3GNT3	UDP-GlcNAc:betaGal beta-1,3-N-acetylglucosaminyltransferase 3	0.000739542	0.99997	1.42 (1.18 ,1.70)
4	9781	RNF144	ring finger protein 144	0.00194025	0.99997	1.83 (1.28 ,2.62)
5	84913	ATOH8	atonal homolog 8 (Drosophila)	0.0025885	0.99997	2.24 (1.37 ,3.66)
6	5881	RAC3	ras-related C3 botulinum toxin substrate 3 (rho family, small GTP binding protein Rac3)	0.00274221	0.99997	1.62 (1.21 ,2.18)
7	57143	ADCK1	aarF domain containing kinase 1	0.00294044	0.99997	1.49 (1.17 ,1.91)
8	25822	DNAJB5	DnaJ (Hsp40) homolog, subfamily B, member 5	0.00309687	0.99997	1.62 (1.20 ,2.18)
9	257	ALX3	aristaless-like homeobox 3	0.00340805	0.99997	1.40 (1.13 ,1.73)
10	4122	MAN2A2	mannosidase, alpha, class 2A, member 2	0.00384271	0.99997	1.39 (1.13 ,1.72)
11	10671	DCTN6	dynactin 6	0.00500658	0.99997	1.35 (1.11 ,1.64)
12	26007	DAK	dihydroxyacetone kinase 2 homolog (S. cerevisiae)	0.00564231	0.99997	1.34 (1.10 ,1.64)
13	5187	PER1	period homolog 1 (Drosophila)	0.00611244	0.99997	1.37 (1.11 ,1.69)
14	2981	GUCA2B	guanylate cyclase activator 2B (uroguanylin)	0.00619145	0.99997	1.78 (1.20 ,2.62)
15	56970	ATXN7L3	ataxin 7-like 3	0.00648876	0.99997	1.30 (1.09 ,1.55)
16	124801	LSM12	LSM12 homolog (S. cerevisiae)	0.00682501	0.99997	0.77 (0.64 ,0.92)
17	79948	PRG2	Eosinophil major basic protein	0.00685238	0.99997	1.57 (1.15 ,2.13)
18	27	ABL2	v-abl Abelson murine leukemia viral oncogene homolog 2 (arg, Abelson-related gene)	0.00737319	0.99997	1.40 (1.11 ,1.78)
19	23031	MAST3	microtubule associated serine/threonine kinase 3	0.00753106	0.99997	1.27 (1.07 ,1.49)
20	5295	PIK3R1	phosphoinositide-3-kinase, regulatory subunit 1 (p85 alpha)	0.00790706	0.99997	1.46 (1.12 ,1.89)
21	4166	CHST6	carbohydrate (N-acetylglucosamine 6-O) sulfotransferase 6	0.00848251	0.99997	1.72 (1.17, 2.53)
22	55017	EAPP	chromosome 14 open reading frame 119	0.0086406	0.99997	1.55 (1.08, 2.22)
23	54892	NCAPG2	non-SMC condensin II complex, subunit G2	0.00914434	0.99997	1.30 (1.08, 1.57)
24	55154	MSTO1	misato homolog 1 (Drosophila)	0.0097822	0.99997	1.25 (1.06, 1.48)
25	127262	FAM79A	family with sequence similarity 79, member A	0.0102821	0.99997	1.26 (1.07, 1.49)
26	3603	IL16	interleukin 16 (lymphocyte chemoattractant factor)	0.0103216	0.99997	1.33 (1.08, 1.63)
27	23351	KIAA0323	KIAA0323	0.0103509	0.99997	2.22 (1.24, 3.96)
28	55140	ELP3	elongation protein 3 homolog (S. cerevisiae)	0.0103607	0.99997	1.70 (1.15, 2.50)
29	79781	IQCA	IQ motif containing with AAA domain	0.0106224	0.99997	1.36 (1.09, 1.69)
30	6768	ST14	suppression of tumorigenicity 14 (colon carcinoma)	0.0107866	0.99997	1.62 (1.13, 2.31)
31	1181	CLCN2	chloride channel 2	0.0116049	0.99997	1.95 (1.19, 3.20)
32	2837	UTS2R	urotensin 2 receptor	0.0118092	0.99997	1.44 (1.10, 1.90)
33	84174	SLA2	Src-like-adaptor 2	0.0122291	0.99997	1.41 (1.09, 1.82)
34	4928	NUP98	nucleoporin 98kDa	0.0123079	0.99997	1.26 (1.06, 1.49)
35	7741	ZNF187	zinc finger protein 187	0.0123444	0.99997	1.23 (1.05, 1.43)
36	60672	RP5-1077	invasion inhibitory protein 45	0.0126728	0.99997	1.35 (1.08, 1.68)
37	271	AMPD2	adenosine monophosphate deaminase 2 (isoform L)	0.0133115	0.99997	1.48 (1.10, 2.00)
38	84632	KIAA1914	KIAA1914	0.0136874	0.99997	1.29 (1.06, 1.57)
39	23241	PACS2	phosphofurin acidic cluster sorting protein 2	0.0149278	0.99997	1.43 (1.09, 1.89)
40	1636	ACE	angiotensin I converting enzyme (peptidyl-dipeptidase A) 1	0.0150082	0.99997	1.37 (1.07, 1.74)
41	55573	CDV3	CDV3 homolog (mouse)	0.0153491	0.99997	1.61 (1.11, 2.32)
42	7380	UPK3A	uroplakin 3A	0.0155462	0.99997	1.46 (1.09, 1.96)
43	89790	SIGLEC10	sialic acid binding Ig-like lectin 10	0.0155567	0.99997	1.41 (1.08, 1.85)
44	401	PHOX2A	paired-like (aristaless) homeobox 2a	0.0158079	0.99997	1.31 (1.06, 1.61)
45	126375	ZNF792	zinc finger protein 792	0.0158223	0.99997	1.39 (1.08, 1.79)
46	162	AP1B1	adaptor-related protein complex 1, beta 1 subunit	0.0159192	0.99997	1.69 (1.12, 2.55)
47	84552	PARD6G	par-6 partitioning defective 6 homolog gamma (C. elegans)	0.0160502	0.99997	1.42 (1.08, 1.87)
48	2657	GDF1	growth differentiation factor 1	0.0163306	0.99997	1.31 (1.06, 1.61)
49	51411	BIN2	bridging integrator 2	0.0165818	0.99997	1.71 (1.12, 2.61)
50	55366	LGR4	leucine-rich repeat-containing G protein-coupled receptor 4	0.0168364	0.99997	1.45 (1.08, 1.95)

## Sheet: Excel File Table S3
Excel File Table S3. The top 50 genes associated with a 5-μg/m3 increase in PM10 in women, and p-values, q-values, and fold changes (with 95% CI) for each gene.
Number	entrez_geneID_Agilent	GeneSymbol	genename_agilent	ProbF	fdr_p	FC (95% CI)
1	89849	ATG16L2	ATG16 autophagy related 16-like 2 (S. cerevisiae)	0.000283052	0.97221	0.81 (0.73 ,0.90)
2	1947	EFNB1	ephrin-B1	0.000470518	0.97221	0.79 (0.69 ,0.89)
3	84958	SYTL1	synaptotagmin-like 1	0.000757666	0.97221	0.86 (0.79 ,0.93)
4	23381	SMG5	Smg-5 homolog, nonsense mediated mRNA decay factor (C. elegans)	0.000802514	0.97221	0.84 (0.76 ,0.92)
5	374403	TBC1D10C	TBC1 domain family, member 10C	0.000919854	0.97221	0.85 (0.78 ,0.93)
6	342538	NACAL	nascent-polypeptide-associated complex alpha polypeptide-like	0.00100475	0.97221	0.81 (0.72 ,0.91)
7	4794	NFKBIE	nuclear factor of kappa light polypeptide gene enhancer in B-cells inhibitor, epsilon	0.00104503	0.97221	0.85 (0.78 ,0.93)
8	752014	CEMP1	cementum protein 1	0.00129074	0.97221	0.80 (0.70 ,0.91)
9	55208	DCUN1D2	DCN1, defective in cullin neddylation 1, domain containing 2 (S. cerevisiae)	0.00148521	0.97221	0.84 (0.76 ,0.93)
10	6534	SLC6A7	solute carrier family 6 (neurotransmitter transporter, L-proline), member 7	0.00160304	0.97221	1.25 (1.10 ,1.43)
11	207063	DHRSX	dehydrogenase/reductase (SDR family) X-linked	0.00182621	0.97221	1.21 (1.08 ,1.36)
12	54662	TBC1D13	TBC1 domain family, member 13	0.00200059	0.97221	0.86 (0.79 ,0.94)
13	654780	LOC65478	SFPQ	0.00222422	0.97221	1.21 (1.08 ,1.35)
14	5595	MAPK3	mitogen-activated protein kinase 3	0.00228582	0.97221	1.19 (1.07 ,1.32)
15	118813	ZFYVE27	zinc finger, FYVE domain containing 27	0.00238869	0.97221	0.91 (0.86 ,0.96)
16	29986	SLC39A2	solute carrier family 39 (zinc transporter), member 2	0.00248732	0.97221	1.32 (1.11 ,1.55)
17	7106	TSPAN4	tetraspanin 4	0.00264348	0.97221	1.37 (1.13 ,1.65)
18	80331	DNAJC5	DnaJ (Hsp40) homolog, subfamily C, member 5	0.00269361	0.97221	0.87 (0.81 ,0.95)
19	8190	MIA	melanoma inhibitory activity	0.00296837	0.97221	0.82 (0.73 ,0.93)
20	8824	CES2	carboxylesterase 2 (intestine, liver)	0.00325989	0.97221	1.16 (1.06 ,1.28)
21	393	ARHGAP4	Rho GTPase activating protein 4	0.00353198	0.97221	0.88 (0.81, 0.95)
22	4836	NMT1	N-myristoyltransferase 1	0.00355449	0.97221	1.14 (1.05, 1.24)
23	9472	AKAP6	A kinase (PRKA) anchor protein 6	0.00363494	0.97221	0.89 (0.82, 0.96)
24	51547	SIRT7	sirtuin (silent mating type information regulation 2 homolog) 7 (S. cerevisiae)	0.00377683	0.97221	1.96 (1.28, 3.02)
25	6397	SEC14L1	SEC14-like 1 (S. cerevisiae)	0.00385254	0.97221	0.82 (0.72, 0.93)
26	10365	KLF2	Kruppel-like factor 2 (lung)	0.00394205	0.97221	1.20 (1.07, 1.34)
27	79690	GAL3ST4	galactose-3-O-sulfotransferase 4	0.0041939	0.97221	1.29 (1.09, 1.51)
28	84138	SLC7A6OS	solute carrier family 7, member 6 opposite strand	0.00526105	0.97221	1.22 (1.07, 1.39)
29	5523	PPP2R3A	protein phosphatase 2 (formerly 2A), regulatory subunit B'', alpha	0.00531587	0.97221	0.76 (0.64, 0.91)
30	58492	ZNF77	zinc finger protein 77	0.00543972	0.97221	1.39 (1.12, 1.74)
31	22974	TPX2	TPX2, microtubule-associated, homolog (Xenopus laevis)	0.00548516	0.97221	1.25 (1.08, 1.44)
32	10736	SIX2	sine oculis homeobox homolog 2 (Drosophila)	0.005662	0.97221	1.23 (1.07, 1.41)
33	4634	MYL3	myosin, light chain 3, alkali; ventricular, skeletal, slow	0.00587862	0.97221	1.29 (1.09, 1.53)
34	8483	CILP	cartilage intermediate layer protein, nucleotide pyrophosphohydrolase	0.00617496	0.97221	1.57 (1.16, 2.14)
35	5225	PGC	progastricsin (pepsinogen C)	0.00625304	0.97221	0.76 (0.64, 0.92)
36	23029	RBM34	RNA binding motif protein 34	0.00635799	0.97221	1.23 (1.07, 1.42)
37	25884	CHRDL2	chordin-like 2	0.00635934	0.97221	0.60 (0.43, 0.85)
38	124637	CYB5D1	cytochrome b5 domain containing 1	0.00644772	0.97221	0.86 (0.78, 0.95)
39	26156	RSL1D1	ribosomal L1 domain containing 1	0.00660557	0.97221	0.68 (0.52, 0.88)
40	22852	ANKRD26	ankyrin repeat domain 26	0.00673269	0.97221	0.83 (0.73, 0.94)
41	583	BBS2	Bardet-Biedl syndrome 2	0.00681555	0.97221	0.47 (0.28, 0.79)
42	29935	RPA4	replication protein A4, 34kDa	0.00701578	0.97221	0.86 (0.77, 0.95)
43	79803	HPS6	Hermansky-Pudlak syndrome 6	0.00707285	0.97221	1.15 (1.04, 1.27)
44	10406	WFDC2	WAP four-disulfide core domain 2	0.00707484	0.97221	0.83 (0.73, 0.94)
45	823	CAPN1	calpain 1, (mu/I) large subunit	0.00714209	0.97221	1.22 (1.06, 1.40)
46	5428	POLG	polymerase (DNA directed), gamma	0.0073828	0.97221	0.89 (0.82, 0.96)
47	5199	CFP	complement factor properdin	0.00741799	0.97221	1.18 (1.05, 1.33)
48	27132	CPNE7	copine VII	0.00743745	0.97221	0.66 (0.49, 0.88)
49	1289	COL5A1	collagen, type V, alpha 1	0.00764673	0.97221	0.87 (0.78, 0.96)
50	7942	TFEB	transcription factor EB	0.007732	0.97221	0.89 (0.82, 0.97)

## Sheet: Excel File Table S4
Excel File Table S4. The top 50 genes associated with a 5-μg/m3 increase in PM2.5 in women, and p-values, q-values, and fold changes (with 95% CI) for each gene.
Number	entrez_geneID_Agilent	GeneSymbol	genename_agilent	p-value	q-value	FC (95% CI)
1	1947	EFNB1	ephrin-B1	2.76555e-05	0.431122	0.64 (0.53 ,0.77)
2	6534	SLC6A7	solute carrier family 6 (neurotransmitter transporter, L-proline), member 7	0.000156572	0.493288	1.52 (1.25 ,1.86)
3	2395	FXN	frataxin	0.00033549	0.493288	0.73 (0.62 ,0.85)
4	440072	C11orf37	chromosome 11 open reading frame 37	0.000362511	0.493288	1.41 (1.18 ,1.67)
5	342538	NACAL	nascent-polypeptide-associated complex alpha polypeptide-like	0.000441779	0.493288	0.69 (0.58 ,0.84)
6	89849	ATG16L2	ATG16 autophagy related 16-like 2 (S. cerevisiae)	0.000540213	0.493288	0.72 (0.61 ,0.86)
7	25769	SLC24A2	solute carrier family 24 (sodium/potassium/calcium exchanger), member 2	0.000815051	0.493288	1.73 (1.28 ,2.32)
8	90459	THEX1	three prime histone mRNA exonuclease 1	0.00108661	0.493288	0.34 (0.19 ,0.62)
9	54662	TBC1D13	TBC1 domain family, member 13	0.00115328	0.493288	0.78 (0.68 ,0.90)
10	9217	VAPB	VAMP (vesicle-associated membrane protein)-associated protein B and C	0.00121778	0.493288	1.21 (1.09 ,1.35)
11	7170	TPM3	tropomyosin 3	0.00123094	0.493288	0.44 (0.28 ,0.70)
12	124637	CYB5D1	cytochrome b5 domain containing 1	0.00130744	0.493288	0.39 (0.23 ,0.67)
13	58492	ZNF77	zinc finger protein 77	0.00132684	0.493288	0.61 (0.46 ,0.81)
14	2563	GABRD	gamma-aminobutyric acid (GABA) A receptor, delta	0.00134783	0.493288	0.40 (0.24 ,0.67)
15	4794	NFKBIE	nuclear factor of kappa light polypeptide gene enhancer in B-cells inhibitor, epsilon	0.00143242	0.493288	0.78 (0.68 ,0.90)
16	1084	CEACAM3	carcinoembryonic antigen-related cell adhesion molecule 3	0.0014563	0.493288	1.67 (1.24 ,2.23)
17	7106	TSPAN4	tetraspanin 4	0.00148178	0.493288	1.69 (1.25 ,2.28)
18	56834	GPR137	G protein-coupled receptor 137	0.00148286	0.493288	0.64 (0.50 ,0.83)
19	80331	DNAJC5	DnaJ (Hsp40) homolog, subfamily C, member 5	0.00151176	0.493288	0.80 (0.70 ,0.91)
20	3297	HSF1	heat shock transcription factor 1	0.00155437	0.493288	0.85 (0.77 ,0.93)
21	1289	COL5A1	collagen, type V, alpha 1	0.00156451	0.493288	0.64 (0.49, 0.83)
22	9472	AKAP6	A kinase (PRKA) anchor protein 6	0.00156458	0.493288	0.41 (0.25, 0.69)
23	11162	NUDT6	nudix (nucleoside diphosphate linked moiety X)-type motif 6	0.00162429	0.493288	0.51 (0.34, 0.75)
24	23170	TTLL12	tubulin tyrosine ligase-like family, member 12	0.00168206	0.493288	1.29 (1.11, 1.50)
25	63826	SRR	serine racemase	0.00169526	0.493288	1.70 (1.24, 2.33)
26	8028	MLLT10	myeloid/lymphoid or mixed-lineage leukemia (trithorax homolog, Drosophila); translocated to, 10	0.00169979	0.493288	1.59 (1.21, 2.09)
27	57343	ZNF304	zinc finger protein 304	0.00198683	0.493288	0.63 (0.48, 0.83)
28	10406	WFDC2	WAP four-disulfide core domain 2	0.00199594	0.493288	1.55 (1.19, 2.02)
29	162137	MGC34800	hypothetical protein MGC34800	0.00202482	0.493288	0.77 (0.65, 0.90)
30	117283	IHPK3	inositol hexaphosphate kinase 3	0.00202762	0.493288	1.47 (1.17, 1.85)
31	653	BMP5	bone morphogenetic protein 5	0.00213676	0.493288	0.71 (0.58, 0.87)
32	55208	DCUN1D2	DCN1, defective in cullin neddylation 1, domain containing 2 (S. cerevisiae)	0.00214632	0.493288	1.65 (1.22, 2.23)
33	10736	SIX2	sine oculis homeobox homolog 2 (Drosophila)	0.00219483	0.493288	1.37 (1.13, 1.66)
34	83481	EPPK1	epiplakin 1	0.00220443	0.493288	0.66 (0.51, 0.85)
35	10365	KLF2	Kruppel-like factor 2 (lung)	0.00221136	0.493288	0.62 (0.46, 0.83)
36	56143	PCDHA5	protocadherin alpha 5	0.00224054	0.493288	0.63 (0.48, 0.84)
37	2954	GSTZ1	glutathione transferase zeta 1 (maleylacetoacetate isomerase)	0.00239144	0.493288	0.64 (0.49, 0.84)
38	55973	BCAP29	B-cell receptor-associated protein 29	0.00241651	0.493288	0.63 (0.48, 0.84)
39	23660	ZFP95	zinc finger protein 95 homolog (mouse)	0.00253814	0.493288	0.71 (0.58, 0.88)
40	9310	ZNF235	zinc finger protein 235	0.0025888	0.493288	3.05 (1.54, 6.06)
41	8483	CILP	cartilage intermediate layer protein, nucleotide pyrophosphohydrolase	0.00262806	0.493288	0.59 (0.42, 0.81)
42	5023	P2RX1	purinergic receptor P2X, ligand-gated ion channel, 1	0.00270423	0.493288	0.68 (0.53, 0.86)
43	752014	CEMP1	cementum protein 1	0.00273825	0.493288	0.44 (0.26, 0.73)
44	6397	SEC14L1	SEC14-like 1 (S. cerevisiae)	0.00278542	0.493288	0.61 (0.45, 0.83)
45	5797	PTPRM	protein tyrosine phosphatase, receptor type, M	0.00279128	0.493288	1.32 (1.11, 1.57)
46	64963	MRPS11	mitochondrial ribosomal protein S11	0.00283703	0.493288	0.50 (0.33, 0.77)
47	599	BCL2L2	BCL2-like 2	0.00290047	0.493288	1.52 (1.17, 1.96)
48	6898	TAT	tyrosine aminotransferase	0.00300102	0.493288	0.61 (0.32 0.83)
49	6422	SFRP1	secreted frizzled-related protein 1	0.00304718	0.493288	1.59 (1.12, 2.12)
50	54584	GNB1L	guanine nucleotide binding protein (G protein), beta polypeptide 1-like	0.0030664	0.493288	0.35 (0.19, 0.90)
